# Supplementary material for: Morphological Characteristics and Comparative Chloroplast Genome Analyses between Red and White Flower Phenotypes of Pyracantha fortuneana (Maxim.) Li (Rosaceae), with Implications for Taxonomy and Phylogeny
Source: Genes (Basel). 2022 Dec 18;13(12):2404. doi: 10.3390/genes13122404 (PMC9778009; doi:10.3390/genes13122404)
Supplement: Supplementary file 1 [file genes-13-02404-s001.zip]

Archive with 1 entries (1 files):
- genes-2084829-supplementary.pdf
